# Supplementary material for: A Novel Pathogenic BRCA1 Splicing Variant Produces Partial Intron Retention in the Mature Messenger RNA
Source: Int J Mol Sci. 2016 Dec 21;17(12):2145. doi: 10.3390/ijms17122145 (PMC5187945; doi:10.3390/ijms17122145)
Supplement: Supplementary file 1 [file ijms-17-02145-s001.zip]

Archive with 2 entries (2 files):
- File S1.pdf
- ijms-161002-suppl.pdf
